# Supplementary material for: Detecting molecular interactions in live-cell single-molecule imaging with proximity-assisted photoactivation (PAPA)
Source: eLife. 2022 Aug 17;11:e76870. doi: 10.7554/eLife.76870 (PMC9531946; doi:10.7554/eLife.76870)
Supplement: Source data 1. — fig22_FLIM.mat: MATLAB data file containing calculated fluorescence lifetimes (t1) and Förster resonance energy transfer (FRET) efficiencies (FRETe) for each condition in Figure 2. fig22_PAPA.csv: mean and standard error of proximity-assisted photoactivation/direct reactivation (PAPA/DR) ratio as a function of 561 nm pulse duration for each condition in Figure 2. fig33_rawdata.mat: single-cell PAPA/DR ratio measurements for all cells in the rapamycin-treated (allrapa) and dimethylsulfoxide (DMSO)-treated control (alldmso) conditions in Figure 3. The top row gives the time in minutes before/after treatment, while the lower row gives the PAPA/DR ratio. fig44.zip: subfolders contain data plotted in the corresponding figure panels. Subfolders b, e, h, and k contain two files called 0_rbme_marginal_posterior.csv and 1_rbme_marginal_posterior.csv, which correspond to diffusion spectra of PAPA and DR trajectories, respectively. The first column contains diffusion coefficients, while the second column contains probabilities. Subfolders c, f, i, and l contain the fraction bound (c, f) or fraction slow-diffusing (i, l) for PAPA and DR trajectories from single cells, obtained from analysis with a reduced model. fig5b.mat: single-cell PAPA/DR ratio measurements for all cells in the experiment in Figure 5b. The top row gives the time in minutes before/after DHT treatment, while the lower row gives the PAPA/DR ratio. fig5c.mat: diffusion spectra for PAPA and DR trajectories in Figure 5d. fig5d.mat: diffusion spectra for PAPA and DR trajectories in Figure 5d. [file elife-76870-data1.zip]

Archive with 19 entries (19 files):
- fig2_FLIM.mat
- fig2_PAPA.csv
- fig3_rawdata.mat
- fig4/4b/0_rbme_marginal_posterior.csv
- fig4/4b/1_rbme_marginal_posterior.csv
- fig4/4c/cellByCell_fixedD.csv
- fig4/4e/0_rbme_marginal_posterior.csv
- fig4/4e/1_rbme_marginal_posterior.csv
- fig4/4f/cellByCell_fixedD.csv
- fig4/4h/0_rbme_marginal_posterior.csv
- fig4/4h/1_rbme_marginal_posterior.csv
- fig4/4i/cellByCell_fixedD.csv
- fig4/4k/0_rbme_marginal_posterior.csv
- fig4/4k/1_rbme_marginal_posterior.csv
- fig4/4l/cellByCell_fixedD.csv
- fig4/NOTES.txt
- fig5b.mat
- fig5c.mat
- fig5d.mat
