# Supplementary material for: Detecting molecular interactions in live-cell single-molecule imaging with proximity-assisted photoactivation (PAPA)
Source: eLife. 2022 Aug 17;11:e76870. doi: 10.7554/eLife.76870 (PMC9531946; doi:10.7554/eLife.76870)
Supplement: Source data 1. — fig22_FLIM.mat: MATLAB data file containing calculated fluorescence lifetimes (t1) and Förster resonance energy transfer (FRET) efficiencies (FRETe) for each condition in Figure 2. fig22_PAPA.csv: mean and standard error of proximity-assisted photoactivation/direct reactivation (PAPA/DR) ratio as a function of 561 nm pulse duration for each condition in Figure 2. fig33_rawdata.mat: single-cell PAPA/DR ratio measurements for all cells in the rapamycin-treated (allrapa) and dimethylsulfoxide (DMSO)-treated control (alldmso) conditions in Figure 3. The top row gives the time in minutes before/after treatment, while the lower row gives the PAPA/DR ratio. fig44.zip: subfolders contain data plotted in the corresponding figure panels. Subfolders b, e, h, and k contain two files called 0_rbme_marginal_posterior.csv and 1_rbme_marginal_posterior.csv, which correspond to diffusion spectra of PAPA and DR trajectories, respectively. The first column contains diffusion coefficients, while the second column contains probabilities. Subfolders c, f, i, and l contain the fraction bound (c, f) or fraction slow-diffusing (i, l) for PAPA and DR trajectories from single cells, obtained from analysis with a reduced model. fig5b.mat: single-cell PAPA/DR ratio measurements for all cells in the experiment in Figure 5b. The top row gives the time in minutes before/after DHT treatment, while the lower row gives the PAPA/DR ratio. fig5c.mat: diffusion spectra for PAPA and DR trajectories in Figure 5d. fig5d.mat: diffusion spectra for PAPA and DR trajectories in Figure 5d. [file elife-76870-data1.zip › fig2_PAPA.csv]

	construct_name	plasmid	tgreen (ms)	N	mean	stderr
0	Halo-SNAPf	pTG747	1	40	0.177584345	0.05302309
1	Halo-SNAPf	pTG747	2	40	0.332441984	0.08792214
2	Halo-SNAPf	pTG747	3	40	0.453720767	0.164566115
3	Halo-SNAPf	pTG747	5	41	0.768218416	0.208811879
4	Halo-SNAPf	pTG747	7	40	1.00611516	0.217436323
5	Halo-PT2A-SNAPf	pTG781	1	21	0.021155893	0.01586396
6	Halo-PT2A-SNAPf	pTG781	2	20	0.031680258	0.015597716
7	Halo-PT2A-SNAPf	pTG781	3	20	0.065445098	0.023052381
8	Halo-PT2A-SNAPf	pTG781	5	19	0.102555412	0.021606718
9	Halo-PT2A-SNAPf	pTG781	7	20	0.165627453	0.043092299
10	Halo-1xIg-SNAPf	pTG818	1	30	0.078522652	0.027035593
11	Halo-1xIg-SNAPf	pTG818	2	30	0.177539648	0.039745088
12	Halo-1xIg-SNAPf	pTG818	3	30	0.258185109	0.050932147
13	Halo-1xIg-SNAPf	pTG818	5	30	0.41965725	0.090820719
14	Halo-1xIg-SNAPf	pTG818	7	30	0.559453082	0.112792831
15	Halo-7xIg-SNAPf	pTG859	1	20	0.051495742	0.023087216
16	Halo-7xIg-SNAPf	pTG859	2	20	0.109344653	0.03163615
17	Halo-7xIg-SNAPf	pTG859	3	20	0.159286832	0.04218818
18	Halo-7xIg-SNAPf	pTG859	5	20	0.275107462	0.054723668
19	Halo-7xIg-SNAPf	pTG859	7	19	0.417321075	0.061975353
20	Halo-3xIg-SNAPf	pTG820	1	30	0.061707008	0.037302462
21	Halo-3xIg-SNAPf	pTG820	2	30	0.142018011	0.04252223
22	Halo-3xIg-SNAPf	pTG820	3	30	0.214392076	0.071536127
23	Halo-3xIg-SNAPf	pTG820	5	30	0.39119484	0.094836698
24	Halo-3xIg-SNAPf	pTG820	7	29	0.480305361	0.085360127
25	Halo-5xIg-SNAPf	pTG828	1	20	0.060079659	0.031735917
26	Halo-5xIg-SNAPf	pTG828	2	19	0.110378417	0.038040985
27	Halo-5xIg-SNAPf	pTG828	3	20	0.174145025	0.047907998
28	Halo-5xIg-SNAPf	pTG828	5	20	0.307078381	0.065570265
29	Halo-5xIg-SNAPf	pTG828	7	20	0.483206447	0.099121246
