# Supplementary material for: Detecting molecular interactions in live-cell single-molecule imaging with proximity-assisted photoactivation (PAPA)
Source: eLife. 2022 Aug 17;11:e76870. doi: 10.7554/eLife.76870 (PMC9531946; doi:10.7554/eLife.76870)
Supplement: Source data 1. — fig22_FLIM.mat: MATLAB data file containing calculated fluorescence lifetimes (t1) and Förster resonance energy transfer (FRET) efficiencies (FRETe) for each condition in Figure 2. fig22_PAPA.csv: mean and standard error of proximity-assisted photoactivation/direct reactivation (PAPA/DR) ratio as a function of 561 nm pulse duration for each condition in Figure 2. fig33_rawdata.mat: single-cell PAPA/DR ratio measurements for all cells in the rapamycin-treated (allrapa) and dimethylsulfoxide (DMSO)-treated control (alldmso) conditions in Figure 3. The top row gives the time in minutes before/after treatment, while the lower row gives the PAPA/DR ratio. fig44.zip: subfolders contain data plotted in the corresponding figure panels. Subfolders b, e, h, and k contain two files called 0_rbme_marginal_posterior.csv and 1_rbme_marginal_posterior.csv, which correspond to diffusion spectra of PAPA and DR trajectories, respectively. The first column contains diffusion coefficients, while the second column contains probabilities. Subfolders c, f, i, and l contain the fraction bound (c, f) or fraction slow-diffusing (i, l) for PAPA and DR trajectories from single cells, obtained from analysis with a reduced model. fig5b.mat: single-cell PAPA/DR ratio measurements for all cells in the experiment in Figure 5b. The top row gives the time in minutes before/after DHT treatment, while the lower row gives the PAPA/DR ratio. fig5c.mat: diffusion spectra for PAPA and DR trajectories in Figure 5d. fig5d.mat: diffusion spectra for PAPA and DR trajectories in Figure 5d. [file elife-76870-data1.zip › fig4/4b/0_rbme_marginal_posterior.csv]

diff_coef	posterior_mean
0.01	0.023702935031383494
0.010471285480508996	0.011982846439411903
0.01096478196143185	0.008937132546362263
0.01148153621496883	0.007501009344081453
0.012022644346174132	0.006644129116672369
0.012589254117941675	0.006063175828819534
0.013182567385564075	0.005636290410885434
0.013803842646028852	0.005304858873819788
0.014454397707459272	0.005037093765392715
0.01513561248436208	0.004814196402210058
0.015848931924611134	0.00462429059672879
0.016595869074375606	0.004459469002955994
0.017378008287493755	0.004314233982140636
0.018197008586099836	0.004184619918444172
0.019054607179632473	0.0040676725428808866
0.0199526231496888	0.003961126336158324
0.020892961308540396	0.0038631972844465276
0.02187761623949553	0.0037724456810739014
0.022908676527677724	0.003687683064755157
0.023988329190194897	0.003607907915859453
0.025118864315095794	0.003532260680333085
0.026302679918953815	0.0034599921658656036
0.02754228703338166	0.003390441442762306
0.028840315031266057	0.0033230206641103157
0.03019951720402016	0.003257205018660832
0.03162277660168379	0.003192526530454301
0.03311311214825911	0.0031285707317089337
0.034673685045253165	0.003064975428253199
0.03630780547701014	0.0030014308945420557
0.038018939632056124	0.002937680909114003
0.039810717055349734	0.002873524093984928
0.04168693834703355	0.002808815070081908
0.04365158322401661	0.002743464997940988
0.04570881896148752	0.0026774411466181404
0.04786300923226385	0.0026107652274480987
0.05011872336272725	0.0025435103413829732
0.05248074602497726	0.002475796512933743
0.054954087385762455	0.0024077849102161646
0.057543993733715694	0.0023396709670305132
0.06025595860743578	0.0022716767168687213
0.06309573444801933	0.002204042709871657
0.06606934480075961	0.0021370199056726497
0.06918309709189363	0.0020708619166172936
0.07244359600749899	0.0020058179214255136
0.07585775750291836	0.0019421264881291833
0.07943282347242814	0.0018800104494388905
0.08317637711026708	0.0018196728770469386
0.08709635899560805	0.0017612941162109437
0.09120108393559097	0.0017050297779068258
0.09549925860214359	0.0016510095484988262
0.1	0.0015993366674049573
0.10471285480508996	0.0015500879386304892
0.1096478196143185	0.0015033141760161023
0.1148153621496883	0.0014590410263127557
0.12022644346174131	0.0014172701598711718
0.12589254117941676	0.0013779808576363844
0.13182567385564073	0.0013411320487452763
0.13803842646028852	0.0013066648609961816
0.1445439770745927	0.001274505734741928
0.1513561248436208	0.0012445701194236031
0.15848931924611134	0.001216766723011343
0.16595869074375605	0.0011910022219176683
0.17378008287493754	0.0011671862683807087
0.18197008586099836	0.0011452365619713683
0.19054607179632474	0.0011250836919761552
0.19952623149688797	0.0011066754195215224
0.20892961308540398	0.0010899800636665475
0.2187761623949553	0.0010749886926241575
0.22908676527677735	0.001061715902356735
0.2398832919019491	0.0010501990846884073
0.25118864315095807	0.0010404962320519487
0.26302679918953814	0.0010326824757685476
0.2754228703338166	0.0010268456865081435
0.28840315031266056	0.0010230815589402152
0.3019951720402016	0.0010214886442077784
0.31622776601683794	0.001022163779968295
0.3311311214825911	0.0010251983041125196
0.34673685045253166	0.0010306753378816233
0.3630780547701014	0.0010386683036291125
0.38018939632056126	0.0010492407188312633
0.3981071705534973	0.001062447195844128
0.41686938347033553	0.001078335487678196
0.4365158322401661	0.0010969493615145597
0.4570881896148752	0.001118332058262461
0.47863009232263826	0.0011425301092225424
0.5011872336272722	0.0011695973270950746
0.5248074602497725	0.0011995988608305584
0.5495408738576245	0.0012326152898807284
0.5754399373371569	0.001268746816555468
0.6025595860743578	0.00130811767611444
0.6309573444801934	0.001350880904089521
0.6606934480075961	0.0013972235645165897
0.6918309709189366	0.0014473724442770673
0.7244359600749902	0.0015016000605512407
0.758577575029184	0.001560230623769973
0.7943282347242817	0.0016236453695314373
0.8317637711026709	0.0016922864473208933
0.8709635899560806	0.0017666583600909648
0.9120108393559097	0.001847325811525147
0.9549925860214359	0.0019349067541239392
1.0	0.0020300594492141475
1.0471285480508996	0.0021334624517721024
1.096478196143185	0.002245786622956183
1.1481536214968828	0.002367658570435852
1.2022644346174132	0.0024996153679623548
1.2589254117941675	0.002642051094724751
1.3182567385564075	0.0027951567778802333
1.3803842646028852	0.002958856840862528
1.4454397707459279	0.003132747229514969
1.5135612484362087	0.0033160429447192724
1.584893192461114	0.0035075454419466524
1.6595869074375613	0.003705642600024735
1.7378008287493762	0.003908354666195613
1.8197008586099843	0.004113437467365576
1.9054607179632483	0.004318548127735239
1.9952623149688808	0.004521468293039664
2.0892961308540388	0.0047203667599569794
2.1877616239495516	0.004914070683795431
2.2908676527677723	0.005102306711337444
2.39883291901949	0.005285874527609391
2.5118864315095797	0.005466726810846392
2.6302679918953813	0.005647948818873762
2.7542287033381663	0.005833651768404084
2.8840315031266055	0.006028810040285913
3.019951720402016	0.006239078570588049
3.1622776601683795	0.006470623047773043
3.311311214825911	0.006729984635671691
3.4673685045253166	0.007023987208481512
3.630780547701014	0.007359682194711677
3.801893963205613	0.007744315973018617
3.981071705534973	0.008185297397314599
4.168693834703355	0.008690137257347571
4.365158322401661	0.009266325584238486
4.570881896148752	0.009921105028152088
4.786300923226385	0.010661087949373992
5.011872336272725	0.011491651426411122
5.248074602497728	0.012416030463587012
5.4954087385762485	0.013434022015253013
5.754399373371572	0.014540225245699312
6.025595860743581	0.01572180173652119
6.309573444801936	0.01695587937729441
6.6069344800759575	0.018206982916211926
6.918309709189363	0.019425259147892268
7.244359600749899	0.020546688643371856
7.585775750291836	0.02149668722735544
7.943282347242813	0.022198089810000945
8.317637711026709	0.02258313600124711
8.709635899560805	0.02260694147908157
9.120108393559097	0.022258134104616717
9.549925860214358	0.021562393099274414
10.0	0.02057717067724018
10.471285480508996	0.01937960296567749
10.964781961431852	0.01805215456932271
11.481536214968829	0.016670494565152454
12.02264434617413	0.015296077189935146
12.589254117941675	0.013973559086520704
13.182567385564074	0.012731739304928071
13.803842646028853	0.01158636183961924
14.45439770745928	0.01054345540180742
15.135612484362087	0.00960241880766419
15.848931924611142	0.008758510644734726
16.595869074375614	0.008004685218636226
17.378008287493763	0.0073328553830122375
18.197008586099845	0.006734708455956052
19.054607179632484	0.006202198961544935
19.952623149688808	0.005727820363300255
20.892961308540407	0.005304732626130631
21.87761623949552	0.004926800006582175
22.908676527677724	0.00458857592340419
23.9883291901949	0.004285258983264437
25.118864315095795	0.004012635361767142
26.302679918953814	0.0037670167854692597
27.542287033381662	0.003545179476511013
28.84031503126606	0.0033443069525749365
30.19951720402016	0.0031619380474010696
31.622776601683793	0.0029959206020984176
33.11311214825911	0.0028443707530238604
34.673685045253166	0.0027056374614212488
36.30780547701014	0.0025782717981897084
38.018939632056124	0.0024610004533692086
39.810717055349734	0.002352702946099715
41.68693834703355	0.0022523920434794997
43.65158322401661	0.0021591969418152694
45.708818961487516	0.002072348812992515
47.86300923226385	0.001991168367498523
50.11872336272725	0.0019150551315956484
52.480746024977286	0.0018434781781537176
54.954087385762485	0.0017759680883268722
57.54399373371572	0.0017121099546179971
60.25595860743581	0.0016515372651299673
63.095734448019364	0.001593926534261977
66.06934480075964	0.0015389925671062637
69.18309709189363	0.0014864842636696076
72.44359600749898	0.0014361808851074292
75.85775750291836	0.0013878887177208314
79.43282347242814	0.0013414380818155599
83.17637711026708	0.0012966806419268725
87.09635899560806	0.0012534869826279983
91.20108393559097	0.0012117444203985947
95.49925860214358	0.0011713550270509628
100.0	0.0011322338441957058
