# Supplementary material for: Detecting molecular interactions in live-cell single-molecule imaging with proximity-assisted photoactivation (PAPA)
Source: eLife. 2022 Aug 17;11:e76870. doi: 10.7554/eLife.76870 (PMC9531946; doi:10.7554/eLife.76870)
Supplement: Source data 1. — fig22_FLIM.mat: MATLAB data file containing calculated fluorescence lifetimes (t1) and Förster resonance energy transfer (FRET) efficiencies (FRETe) for each condition in Figure 2. fig22_PAPA.csv: mean and standard error of proximity-assisted photoactivation/direct reactivation (PAPA/DR) ratio as a function of 561 nm pulse duration for each condition in Figure 2. fig33_rawdata.mat: single-cell PAPA/DR ratio measurements for all cells in the rapamycin-treated (allrapa) and dimethylsulfoxide (DMSO)-treated control (alldmso) conditions in Figure 3. The top row gives the time in minutes before/after treatment, while the lower row gives the PAPA/DR ratio. fig44.zip: subfolders contain data plotted in the corresponding figure panels. Subfolders b, e, h, and k contain two files called 0_rbme_marginal_posterior.csv and 1_rbme_marginal_posterior.csv, which correspond to diffusion spectra of PAPA and DR trajectories, respectively. The first column contains diffusion coefficients, while the second column contains probabilities. Subfolders c, f, i, and l contain the fraction bound (c, f) or fraction slow-diffusing (i, l) for PAPA and DR trajectories from single cells, obtained from analysis with a reduced model. fig5b.mat: single-cell PAPA/DR ratio measurements for all cells in the experiment in Figure 5b. The top row gives the time in minutes before/after DHT treatment, while the lower row gives the PAPA/DR ratio. fig5c.mat: diffusion spectra for PAPA and DR trajectories in Figure 5d. fig5d.mat: diffusion spectra for PAPA and DR trajectories in Figure 5d. [file elife-76870-data1.zip › fig4/4b/1_rbme_marginal_posterior.csv]

diff_coef	posterior_mean
0.01	0.08435882476687144
0.010471285480508996	0.03323834759007344
0.01096478196143185	0.02170705252951904
0.01148153621496883	0.01759799940406725
0.012022644346174132	0.015501904596998899
0.012589254117941675	0.014186283468956881
0.013182567385564075	0.013258442101583886
0.013803842646028852	0.012554099520943354
0.014454397707459272	0.011990891967371357
0.01513561248436208	0.011522424778481108
0.015848931924611134	0.011120387898752125
0.016595869074375606	0.010766449011261623
0.017378008287493755	0.010448167245617195
0.018197008586099836	0.010156767024822856
0.019054607179632473	0.0098858500363469
0.0199526231496888	0.009630612963876456
0.020892961308540396	0.009387353179573994
0.02187761623949553	0.00915314630571493
0.022908676527677724	0.008925630876624083
0.023988329190194897	0.008702862581604449
0.025118864315095794	0.008483215642392225
0.026302679918953815	0.008265317466519
0.02754228703338166	0.00804800767594743
0.028840315031266057	0.00783031543256587
0.03019951720402016	0.007611450489604745
0.03162277660168379	0.007390804078155099
0.03311311214825911	0.007167955920847873
0.034673685045253165	0.006942683614790965
0.03630780547701014	0.006714970581363466
0.038018939632056124	0.006485008955197654
0.039810717055349734	0.0062531943412054685
0.04168693834703355	0.006020110377241916
0.04365158322401661	0.005786502444304873
0.04570881896148752	0.005553241476731837
0.04786300923226385	0.0053212803569537325
0.05011872336272725	0.00509160652991538
0.05248074602497726	0.0048651950114478515
0.054954087385762455	0.0046429658071601414
0.057543993733715694	0.0044257489842115215
0.06025595860743578	0.004214259459473285
0.06309573444801933	0.004009082254624178
0.06606934480075961	0.003810667771628234
0.06918309709189363	0.0036193357330285745
0.07244359600749899	0.003435285883714284
0.07585775750291836	0.0032586133498675677
0.07943282347242814	0.0030893266252651126
0.08317637711026708	0.0029273664109890625
0.08709635899560805	0.0027726238825359806
0.09120108393559097	0.002624957329244985
0.09549925860214359	0.0024842064608645025
0.1	0.0023502039830257102
0.10471285480508996	0.002222784300862697
0.1096478196143185	0.0021017894195341294
0.1148153621496883	0.0019870722755935314
0.12022644346174131	0.0018784978563298322
0.12589254117941676	0.0017759425454948604
0.13182567385564073	0.0016792921724622433
0.13803842646028852	0.0015884392383391267
0.1445439770745927	0.0015032797507698603
0.1513561248436208	0.0014237100272934337
0.15848931924611134	0.0013496237369498719
0.16595869074375605	0.0012809093548700522
0.17378008287493754	0.0012174481175148421
0.18197008586099836	0.0011591124967127435
0.19054607179632474	0.001105765164015887
0.19952623149688797	0.0010572583939801347
0.20892961308540398	0.001013433852829844
0.2187761623949553	0.0009741227320983154
0.22908676527677735	0.0009391462085087544
0.2398832919019491	0.000908316234696557
0.25118864315095807	0.0008814366841336505
0.26302679918953814	0.0008583048827402575
0.2754228703338166	0.000838713555691936
0.28840315031266056	0.0008224531993699359
0.3019951720402016	0.0008093148561800047
0.31622776601683794	0.0007990932277376242
0.3311311214825911	0.0007915900161537259
0.34673685045253166	0.0007866173426590114
0.3630780547701014	0.0007840010674741669
0.38018939632056126	0.0007835838336000426
0.3981071705534973	0.0007852276854467388
0.41686938347033553	0.0007888161703164538
0.4365158322401661	0.0007942559086528167
0.4570881896148752	0.000801477702671808
0.47863009232263826	0.0008104373233012003
0.5011872336272722	0.0008211161535338562
0.5248074602497725	0.00083352185943231
0.5495408738576245	0.0008476892054776155
0.5754399373371569	0.0008636810383162224
0.6025595860743578	0.0008815893524733681
0.6309573444801934	0.0009015362492467748
0.6606934480075961	0.0009236745303649721
0.6918309709189366	0.0009481876471039182
0.7244359600749902	0.0009752887558956303
0.758577575029184	0.0010052187011065517
0.7943282347242817	0.00103824283189856
0.8317637711026709	0.0010746466364641312
0.8709635899560806	0.0011147302214058533
0.9120108393559097	0.0011588016656181306
0.9549925860214359	0.0012071692401524005
1.0	0.001260132425746388
1.0471285480508996	0.0013179716064889641
1.096478196143185	0.0013809363063712445
1.1481536214968828	0.0014492319014939368
1.2022644346174132	0.001523004916828871
1.2589254117941675	0.0016023273250807255
1.3182567385564075	0.0016871807109966612
1.3803842646028852	0.0017774417242951014
1.4454397707459279	0.0018728708562385672
1.5135612484362087	0.0019731071291695644
1.584893192461114	0.0020776716278371314
1.6595869074375613	0.0021859827383762243
1.7378008287493762	0.0022973853191707153
1.8197008586099843	0.002411194710185534
1.9054607179632483	0.002526754554037001
1.9952623149688808	0.002643505129116216
2.0892961308540388	0.0027610567677434816
2.1877616239495516	0.002879261541763015
2.2908676527677723	0.002998276250281534
2.39883291901949	0.0031186110489161765
2.5118864315095797	0.0032411606013342522
2.6302679918953813	0.0033672178073187843
2.7542287033381663	0.003498473173714559
2.8840315031266055	0.003637005035311431
3.019951720402016	0.003785266686470675
3.1622776601683795	0.003946075990156375
3.311311214825911	0.004122611389337678
3.4673685045253166	0.004318415741483019
3.630780547701014	0.004537406226324923
3.801893963205613	0.004783884732068643
3.981071705534973	0.005062538346226789
4.168693834703355	0.005378413364196717
4.365158322401661	0.005736837911985316
4.570881896148752	0.006143257201653952
4.786300923226385	0.006602931373525388
5.011872336272725	0.007120429919557741
5.248074602497728	0.007698842899287636
5.4954087385762485	0.00833862728836403
5.754399373371572	0.009036035590001122
6.025595860743581	0.009781162905147241
6.309573444801936	0.010555832880811912
6.6069344800759575	0.011331838800418638
6.918309709189363	0.012070410347213073
7.244359600749899	0.01272400147878678
7.585775750291836	0.01324126161132747
7.943282347242813	0.013575068029790945
8.317637711026709	0.013691895407127097
8.709635899560805	0.013579427724554262
9.120108393559097	0.013249359137741936
9.549925860214358	0.012734199104935015
10.0	0.012079538251276771
10.471285480508996	0.011334897772722521
10.964781961431852	0.010546106768454334
11.481536214968829	0.009750709401424409
12.02264434617413	0.00897638012956631
12.589254117941675	0.008241464623853655
13.182567385564074	0.007556611779235546
13.803842646028853	0.006926706025829728
14.45439770745928	0.006352644002418361
15.135612484362087	0.0058327664019806385
15.848931924611142	0.0053639171260670224
16.595869074375614	0.004942178033721065
17.378008287493763	0.004563351284283163
18.197008586099845	0.00422325880032392
19.054607179632484	0.0039179158921785005
19.952623149688808	0.0036436218833794955
20.892961308540407	0.0033969981375993616
21.87761623949552	0.0031749941969989415
22.908676527677724	0.0029748756819263722
23.9883291901949	0.0027942026794097203
25.118864315095795	0.0026308040232284617
26.302679918953814	0.0024827506798249287
27.542287033381662	0.002348330047146416
28.84031503126606	0.0022260220908348863
30.19951720402016	0.0021144777047937767
31.622776601683793	0.0020124993690753667
33.11311214825911	0.0019190240056598264
34.673685045253166	0.001833107848213886
36.30780547701014	0.001753913110243288
38.018939632056124	0.0016806962346272965
39.810717055349734	0.00161279752207812
41.68693834703355	0.0015496319578001585
43.65158322401661	0.001490681079306235
45.708818961487516	0.0014354857510691064
47.86300923226385	0.0013836397320091606
50.11872336272725	0.0013347839392148578
52.480746024977286	0.0012886013257656789
54.954087385762485	0.0012448123023652059
57.54399373371572	0.0012031706421038824
60.25595860743581	0.0011634598154891772
63.095734448019364	0.0011254897093028796
66.06934480075964	0.0010890936882075005
69.18309709189363	0.0010541259625913657
72.44359600749898	0.0010204592301130634
75.85775750291836	0.000987982561919904
79.43282347242814	0.0009565995076649654
83.17637711026708	0.0009262263962922111
87.09635899560806	0.0008967908121341576
91.20108393559097	0.000868230228192984
95.49925860214358	0.0008404907805667348
100.0	0.0008135261698481329
