# Supplementary material for: Detecting molecular interactions in live-cell single-molecule imaging with proximity-assisted photoactivation (PAPA)
Source: eLife. 2022 Aug 17;11:e76870. doi: 10.7554/eLife.76870 (PMC9531946; doi:10.7554/eLife.76870)
Supplement: Source data 1. — fig22_FLIM.mat: MATLAB data file containing calculated fluorescence lifetimes (t1) and Förster resonance energy transfer (FRET) efficiencies (FRETe) for each condition in Figure 2. fig22_PAPA.csv: mean and standard error of proximity-assisted photoactivation/direct reactivation (PAPA/DR) ratio as a function of 561 nm pulse duration for each condition in Figure 2. fig33_rawdata.mat: single-cell PAPA/DR ratio measurements for all cells in the rapamycin-treated (allrapa) and dimethylsulfoxide (DMSO)-treated control (alldmso) conditions in Figure 3. The top row gives the time in minutes before/after treatment, while the lower row gives the PAPA/DR ratio. fig44.zip: subfolders contain data plotted in the corresponding figure panels. Subfolders b, e, h, and k contain two files called 0_rbme_marginal_posterior.csv and 1_rbme_marginal_posterior.csv, which correspond to diffusion spectra of PAPA and DR trajectories, respectively. The first column contains diffusion coefficients, while the second column contains probabilities. Subfolders c, f, i, and l contain the fraction bound (c, f) or fraction slow-diffusing (i, l) for PAPA and DR trajectories from single cells, obtained from analysis with a reduced model. fig5b.mat: single-cell PAPA/DR ratio measurements for all cells in the experiment in Figure 5b. The top row gives the time in minutes before/after DHT treatment, while the lower row gives the PAPA/DR ratio. fig5c.mat: diffusion spectra for PAPA and DR trajectories in Figure 5d. fig5d.mat: diffusion spectra for PAPA and DR trajectories in Figure 5d. [file elife-76870-data1.zip › fig4/4e/0_rbme_marginal_posterior.csv]

diff_coef	posterior_mean
0.01	0.11007476053668966
0.010471285480508996	0.029688316746956586
0.01096478196143185	0.021108189168644584
0.01148153621496883	0.018117410973621254
0.012022644346174132	0.01648693785572483
0.012589254117941675	0.01542240632847169
0.013182567385564075	0.014653647402800845
0.013803842646028852	0.014061423096880793
0.014454397707459272	0.013584577648246292
0.01513561248436208	0.013188345617921097
0.015848931924611134	0.012851390090516678
0.016595869074375606	0.012559799784398338
0.017378008287493755	0.012304037463535455
0.018197008586099836	0.012077270095512412
0.019054607179632473	0.011874397771621562
0.0199526231496888	0.011691458427640132
0.020892961308540396	0.011525244948081294
0.02187761623949553	0.011373047178764611
0.022908676527677724	0.011232469776816138
0.023988329190194897	0.011101297327832904
0.025118864315095794	0.01097738970526238
0.026302679918953815	0.010858597569616959
0.02754228703338166	0.010742692429970129
0.028840315031266057	0.010627309031178098
0.03019951720402016	0.010509900685457482
0.03162277660168379	0.010387710932451413
0.03311311214825911	0.01025776774306663
0.034673685045253165	0.010116909247968358
0.03630780547701014	0.009961852121937974
0.038018939632056124	0.009789314148404291
0.039810717055349734	0.009596199319442448
0.04168693834703355	0.009379844969366329
0.04365158322401661	0.009138314599088154
0.04570881896148752	0.00887069878190073
0.04786300923226385	0.00857736616971028
0.05011872336272725	0.008260097781085258
0.05248074602497726	0.007922050649508338
0.054954087385762455	0.007567533575353128
0.057543993733715694	0.00720162711149318
0.06025595860743578	0.006829721732161642
0.06309573444801933	0.006457064542144447
0.06606934480075961	0.0060883912443893545
0.06918309709189363	0.005727686333291629
0.07244359600749899	0.005378077135192513
0.07585775750291836	0.0050418396121969565
0.07943282347242814	0.004720480822924118
0.08317637711026708	0.004414862540655515
0.08709635899560805	0.004125337532969994
0.09120108393559097	0.0038518794018473357
0.09549925860214359	0.0035941954557350093
0.1	0.0033518184695314696
0.10471285480508996	0.0031241772570591336
0.1096478196143185	0.0029106481890740408
0.1148153621496883	0.0027105907322605913
0.12022644346174131	0.0025233702728367866
0.12589254117941676	0.0023483712836801854
0.13182567385564073	0.0021850035166816593
0.13803842646028852	0.002032703469578777
0.1445439770745927	0.0018909329429529788
0.1513561248436208	0.0017591760909316221
0.15848931924611134	0.0016369359895115295
0.16595869074375605	0.0015237314087262852
0.17378008287493754	0.0014190941890622148
0.18197008586099836	0.0013225673971321201
0.19054607179632474	0.0012337042748340973
0.19952623149688797	0.0011520678980488361
0.20892961308540398	0.0010772314172307334
0.2187761623949553	0.0010087787504862906
0.22908676527677735	0.0009463056254641083
0.2398832919019491	0.0008894209056308761
0.25118864315095807	0.0008377481774392211
0.26302679918953814	0.0007909276085725653
0.2754228703338166	0.0007486181078741537
0.28840315031266056	0.0007104998212327635
0.3019951720402016	0.0006762769830703243
0.31622776601683794	0.0006456811101710178
0.3311311214825911	0.0006184744748476405
0.34673685045253166	0.0005944537309343568
0.3630780547701014	0.0005734534940034627
0.38018939632056126	0.000555349604321977
0.3981071705534973	0.0005400617380095209
0.41686938347033553	0.0005275549915377054
0.4365158322401661	0.0005178400606790189
0.4570881896148752	0.0005109716786687429
0.47863009232263826	0.0005070450754027527
0.5011872336272722	0.0005061903667524425
0.5248074602497725	0.000508564966774182
0.5495408738576245	0.0005143443124506716
0.5754399373371569	0.0005237113717896127
0.6025595860743578	0.0005368455431462243
0.6309573444801934	0.0005539116244660559
0.6606934480075961	0.0005750495243395637
0.6918309709189366	0.0006003653028301393
0.7244359600749902	0.000629923980026022
0.758577575029184	0.0006637443530331783
0.7943282347242817	0.0007017958419641778
0.8317637711026709	0.0007439971709647799
0.8709635899560806	0.0007902165139322688
0.9120108393559097	0.0008402726313986811
0.9549925860214359	0.0008939365285812697
1.0	0.0009509332987173789
1.0471285480508996	0.0010109440838671439
1.096478196143185	0.0010736084597740218
1.1481536214968828	0.0011385279679761956
1.2022644346174132	0.0012052718798989345
1.2589254117941675	0.0012733864681098482
1.3182567385564075	0.0013424089689664026
1.3803842646028852	0.0014118869749063
1.4454397707459279	0.0014814031884035875
1.5135612484362087	0.0015506043905582705
1.584893192461114	0.001619232311881145
1.6595869074375613	0.001687153104503259
1.7378008287493762	0.0017543815879440268
1.8197008586099843	0.0018210965963803814
1.9054607179632483	0.001887644667321885
1.9952623149688808	0.001954530852378756
2.0892961308540388	0.002022397285874991
2.1877616239495516	0.0020919919001120865
2.2908676527677723	0.002164130938103144
2.39883291901949	0.0022396594441848336
2.5118864315095797	0.0023194136795290543
2.6302679918953813	0.002404188580105242
2.7542287033381663	0.0024947122394992608
2.8840315031266055	0.0025916282746858087
3.019951720402016	0.0026954860763638063
3.1622776601683795	0.0028067384990544415
3.311311214825911	0.0029257465139132482
3.4673685045253166	0.0030527905965659517
3.630780547701014	0.003188088905832109
3.801893963205613	0.0033318223082593325
3.981071705534973	0.003484165697979547
4.168693834703355	0.003645323625784684
4.365158322401661	0.00381556595941356
4.570881896148752	0.003995256403650046
4.786300923226385	0.004184863763208683
5.011872336272725	0.00438494359354758
5.248074602497728	0.004596077158485544
5.4954087385762485	0.00481875606627151
5.754399373371572	0.005053205025178055
6.025595860743581	0.005299142106991846
6.309573444801936	0.005555485962317587
6.6069344800759575	0.005820032835297768
6.918309709189363	0.006089142887298782
7.244359600749899	0.006357493933424287
7.585775750291836	0.006617977329266905
7.943282347242813	0.006861817925461292
8.317637711026709	0.007078987285486195
8.709635899560805	0.007258937171820674
9.120108393559097	0.007391607208456786
9.549925860214358	0.00746857093496486
10.0	0.007484109685222803
10.471285480508996	0.0074359817311286545
10.964781961431852	0.007325707846253855
11.481536214968829	0.0071583131081200835
12.02264434617413	0.006941604152682639
12.589254117941675	0.0066851664177048475
13.182567385564074	0.006399301929168529
13.803842646028853	0.006094094959925825
14.45439770745928	0.005778718490228853
15.135612484362087	0.0054610143468247965
15.848931924611142	0.005147319473464854
16.595869074375614	0.004842478905247599
17.378008287493763	0.004549978939353971
18.197008586099845	0.004272142489974316
19.054607179632484	0.004010343661515766
19.952623149688808	0.003765213970821095
20.892961308540407	0.0035368252693944607
21.87761623949552	0.0033248433633242904
22.908676527677724	0.0031286519267253866
23.9883291901949	0.002947449347185842
25.118864315095795	0.002780322458366903
26.302679918953814	0.0026263013845317868
27.542287033381662	0.0024843994291961604
28.84031503126606	0.00235364139842227
30.19951720402016	0.0022330831429317596
31.622776601683793	0.002121824529686617
33.11311214825911	0.002019017556319697
34.673685045253166	0.0019238709131685296
36.30780547701014	0.001835651973866368
38.018939632056124	0.0017536869454394994
39.810717055349734	0.0016773597194544975
41.68693834703355	0.0016061098242106193
43.65158322401661	0.0015394297731621636
45.708818961487516	0.001476862027552749
47.86300923226385	0.0014179957344572802
50.11872336272725	0.0013624633595655672
52.480746024977286	0.001309937303011395
54.954087385762485	0.0012601265633595407
57.54399373371572	0.0012127734973558782
60.25595860743581	0.0011676507096867168
63.095734448019364	0.0011245580966953803
66.06934480075964	0.0010833200599967775
69.18309709189363	0.0010437828996658217
72.44359600749898	0.001005812391758385
75.85775750291836	0.0009692915510644017
79.43282347242814	0.0009341185769760141
83.17637711026708	0.0009002049780144517
87.09635899560806	0.0008674738687698264
91.20108393559097	0.0008358584316676014
95.49925860214358	0.0008053005350034911
100.0	0.0007757494980204433
