# Supplementary material for: Detecting molecular interactions in live-cell single-molecule imaging with proximity-assisted photoactivation (PAPA)
Source: eLife. 2022 Aug 17;11:e76870. doi: 10.7554/eLife.76870 (PMC9531946; doi:10.7554/eLife.76870)
Supplement: Source data 1. — fig22_FLIM.mat: MATLAB data file containing calculated fluorescence lifetimes (t1) and Förster resonance energy transfer (FRET) efficiencies (FRETe) for each condition in Figure 2. fig22_PAPA.csv: mean and standard error of proximity-assisted photoactivation/direct reactivation (PAPA/DR) ratio as a function of 561 nm pulse duration for each condition in Figure 2. fig33_rawdata.mat: single-cell PAPA/DR ratio measurements for all cells in the rapamycin-treated (allrapa) and dimethylsulfoxide (DMSO)-treated control (alldmso) conditions in Figure 3. The top row gives the time in minutes before/after treatment, while the lower row gives the PAPA/DR ratio. fig44.zip: subfolders contain data plotted in the corresponding figure panels. Subfolders b, e, h, and k contain two files called 0_rbme_marginal_posterior.csv and 1_rbme_marginal_posterior.csv, which correspond to diffusion spectra of PAPA and DR trajectories, respectively. The first column contains diffusion coefficients, while the second column contains probabilities. Subfolders c, f, i, and l contain the fraction bound (c, f) or fraction slow-diffusing (i, l) for PAPA and DR trajectories from single cells, obtained from analysis with a reduced model. fig5b.mat: single-cell PAPA/DR ratio measurements for all cells in the experiment in Figure 5b. The top row gives the time in minutes before/after DHT treatment, while the lower row gives the PAPA/DR ratio. fig5c.mat: diffusion spectra for PAPA and DR trajectories in Figure 5d. fig5d.mat: diffusion spectra for PAPA and DR trajectories in Figure 5d. [file elife-76870-data1.zip › fig4/4e/1_rbme_marginal_posterior.csv]

diff_coef	posterior_mean
0.01	0.04800032253122456
0.010471285480508996	0.019941434962799542
0.01096478196143185	0.014999250992371647
0.01148153621496883	0.012886388797361314
0.012022644346174132	0.011674907789938975
0.012589254117941675	0.01086809226732104
0.013182567385564075	0.010278762105955814
0.013803842646028852	0.009820231934607238
0.014454397707459272	0.009446584756636536
0.01513561248436208	0.009131040399237693
0.015848931924611134	0.0088567895742849
0.016595869074375606	0.008612645485697335
0.017378008287493755	0.008390796945972834
0.018197008586099836	0.008185567480018615
0.019054607179632473	0.007992692996019008
0.0199526231496888	0.0078088834727214305
0.020892961308540396	0.007631548254480274
0.02187761623949553	0.007458619637432853
0.022908676527677724	0.007288437537083267
0.023988329190194897	0.0071196730470560205
0.025118864315095794	0.006951277048174448
0.026302679918953815	0.006782444839960075
0.02754228703338166	0.006612590653447983
0.028840315031266057	0.006441327731564441
0.03019951720402016	0.006268450914620112
0.03162277660168379	0.006093919615383605
0.03311311214825911	0.0059178398549897485
0.034673685045253165	0.005740444719292345
0.03630780547701014	0.0055620731929932705
0.038018939632056124	0.005383147813339037
0.039810717055349734	0.00520415192483543
0.04168693834703355	0.00502560748912331
0.04365158322401661	0.0048480544089887605
0.04570881896148752	0.00467203218633737
0.04786300923226385	0.0044980644946282745
0.05011872336272725	0.0043266469601214485
0.05248074602497726	0.00415823816460244
0.054954087385762455	0.003993253644840257
0.057543993733715694	0.003832062494517269
0.06025595860743578	0.0036749860800455282
0.06309573444801933	0.0035222983568675478
0.06606934480075961	0.0033742273037239054
0.06918309709189363	0.003230957061761478
0.07244359600749899	0.0030926304562774666
0.07585775750291836	0.002959351676740581
0.07943282347242814	0.0028311889841275265
0.08317637711026708	0.0027081773954589048
0.08709635899560805	0.0025903213584846023
0.09120108393559097	0.002477597471918848
0.09549925860214359	0.0023699573275853983
0.1	0.002267330551068486
0.10471285480508996	0.002169628099113698
0.1096478196143185	0.002076745838387508
0.1148153621496883	0.0019885683855625936
0.12022644346174131	0.0019049731381599756
0.12589254117941676	0.0018258343749794526
0.13182567385564073	0.0017510272606954113
0.13803842646028852	0.001680431557973868
0.1445439770745927	0.0016139348386567207
0.1513561248436208	0.0015514349982505202
0.15848931924611134	0.0014928419176582317
0.16595869074375605	0.0014380781813903669
0.17378008287493754	0.0013870788461438687
0.18197008586099836	0.0013397903466020097
0.19054607179632474	0.0012961687120608364
0.19952623149688797	0.0012561773325656966
0.20892961308540398	0.0012197845435133713
0.2187761623949553	0.0011869612854640468
0.22908676527677735	0.001157679041092568
0.2398832919019491	0.0011319081617059573
0.25118864315095807	0.0011096165862928508
0.26302679918953814	0.0010907688456332529
0.2754228703338166	0.0010753251525637529
0.28840315031266056	0.001063240324710906
0.3019951720402016	0.0010544622802862794
0.31622776601683794	0.0010489298959365056
0.3311311214825911	0.0010465701148123774
0.34673685045253166	0.0010472943314805635
0.3630780547701014	0.0010509942401135796
0.38018939632056126	0.0010575374920387282
0.3981071705534973	0.0010667636465471364
0.41686938347033553	0.0010784809961946395
0.4365158322401661	0.0010924648909879336
0.4570881896148752	0.0011084581666204012
0.47863009232263826	0.0011261741967779865
0.5011872336272722	0.0011453029385350925
0.5248074602497725	0.0011655201262859253
0.5495408738576245	0.0011864995012558608
0.5754399373371569	0.0012079276555667202
0.6025595860743578	0.0012295207483629539
0.6309573444801934	0.0012510420564941273
0.6606934480075961	0.0012723191056751414
0.6918309709189366	0.0012932590463389413
0.7244359600749902	0.0013138610380291564
0.758577575029184	0.001334224705322613
0.7943282347242817	0.0013545542008835199
0.8317637711026709	0.0013751579817889896
0.8709635899560806	0.0013964449601576393
0.9120108393559097	0.0014189181049340882
0.9549925860214359	0.001443166751960214
1.0	0.0014698587865335012
1.0471285480508996	0.0014997335314872295
1.096478196143185	0.0015335957016473776
1.1481536214968828	0.0015723103008152793
1.2022644346174132	0.0016167979600490842
1.2589254117941675	0.0016680300227549642
1.3182567385564075	0.0017270226889654226
1.3803842646028852	0.0017948296967489617
1.4454397707459279	0.001872533264945992
1.5135612484362087	0.001961233262947327
1.584893192461114	0.0020620347437901925
1.6595869074375613	0.002176034044817509
1.7378008287493762	0.0023043036295457486
1.8197008586099843	0.0024478757439770306
1.9054607179632483	0.0026077248274926842
1.9952623149688808	0.0027847484837721604
2.0892961308540388	0.0029797466995180374
2.1877616239495516	0.003193398908517923
2.2908676527677723	0.0034262384516907506
2.39883291901949	0.003678624020146511
2.5118864315095797	0.003950707866177519
2.6302679918953813	0.0042424010426290555
2.7542287033381663	0.004553336812575404
2.8840315031266055	0.004882834742609641
3.019951720402016	0.005229869811300417
3.1622776601683795	0.0055930528699283735
3.311311214825911	0.005970630448433422
3.4673685045253166	0.006360512406047151
3.630780547701014	0.006760334360193011
3.801893963205613	0.0071675574289868475
3.981071705534973	0.007579600396331325
4.168693834703355	0.007993989714539664
4.365158322401661	0.00840850269059995
4.570881896148752	0.008821271535019387
4.786300923226385	0.009230813607359474
5.011872336272725	0.009635958220333316
5.248074602497728	0.010035653124971226
5.4954087385762485	0.01042865281229528
5.754399373371572	0.010813113343988356
6.025595860743581	0.011186141661273012
6.309573444801936	0.011543368686250683
6.6069344800759575	0.011878632477816266
6.918309709189363	0.012183866432681083
7.244359600749899	0.012449281873207011
7.585775750291836	0.012663906450824736
7.943282347242813	0.012816483669535073
8.317637711026709	0.012896656903683653
8.709635899560805	0.01289627029280246
9.120108393559097	0.01281054984599278
9.549925860214358	0.01263891558344724
10.0	0.012385238837173948
10.471285480508996	0.01205748580099511
10.964781961431852	0.0116668359414501
11.481536214968829	0.01122647805778892
12.02264434617413	0.010750330671068349
12.589254117941675	0.01025190349324612
13.182567385564074	0.009743438627934533
13.803842646028853	0.009235380345112525
14.45439770745928	0.008736149716649726
15.135612484362087	0.008252158065074719
15.848931924611142	0.007787979758363764
16.595869074375614	0.007346611474827159
17.378008287493763	0.006929761520141948
18.197008586099845	0.0065381313252944875
19.054607179632484	0.006171667426632445
19.952623149688808	0.005829774303489284
20.892961308540407	0.005511486400008287
21.87761623949552	0.005215602249893308
22.908676527677724	0.0049407858183060545
23.9883291901949	0.00468564083559061
25.118864315095795	0.0044487636783050385
26.302679918953814	0.00422877970114765
27.542287033381662	0.004024367116980818
28.84031503126606	0.003834271718679035
30.19951720402016	0.0036573150142349396
31.622776601683793	0.0034923977357449463
33.11311214825911	0.0033385001870790475
34.673685045253166	0.003194680504364426
36.30780547701014	0.0030600716026099747
38.018939632056124	0.0029338773545709547
39.810717055349734	0.0028153683791622944
41.68693834703355	0.0027038776933129244
43.65158322401661	0.0025987963923412975
45.708818961487516	0.00249956946111165
47.86300923226385	0.0024056917746693197
50.11872336272725	0.0023167043175770802
52.480746024977286	0.0022321906318607384
54.954087385762485	0.0021517734913825623
57.54399373371572	0.0020751117934156935
60.25595860743581	0.002001897654590933
63.095734448019364	0.0019318536970650327
66.06934480075964	0.0018647305108798085
69.18309709189363	0.001800304279449784
72.44359600749898	0.001738374556518753
75.85775750291836	0.001678762184480843
79.43282347242814	0.0016213073454849807
83.17637711026708	0.001565867738119657
87.09635899560806	0.00151231687364467
91.20108393559097	0.001460542486672537
95.49925860214358	0.0014104450559030148
100.0	0.0013619364309963111
