# Supplementary material for: Detecting molecular interactions in live-cell single-molecule imaging with proximity-assisted photoactivation (PAPA)
Source: eLife. 2022 Aug 17;11:e76870. doi: 10.7554/eLife.76870 (PMC9531946; doi:10.7554/eLife.76870)
Supplement: Source data 1. — fig22_FLIM.mat: MATLAB data file containing calculated fluorescence lifetimes (t1) and Förster resonance energy transfer (FRET) efficiencies (FRETe) for each condition in Figure 2. fig22_PAPA.csv: mean and standard error of proximity-assisted photoactivation/direct reactivation (PAPA/DR) ratio as a function of 561 nm pulse duration for each condition in Figure 2. fig33_rawdata.mat: single-cell PAPA/DR ratio measurements for all cells in the rapamycin-treated (allrapa) and dimethylsulfoxide (DMSO)-treated control (alldmso) conditions in Figure 3. The top row gives the time in minutes before/after treatment, while the lower row gives the PAPA/DR ratio. fig44.zip: subfolders contain data plotted in the corresponding figure panels. Subfolders b, e, h, and k contain two files called 0_rbme_marginal_posterior.csv and 1_rbme_marginal_posterior.csv, which correspond to diffusion spectra of PAPA and DR trajectories, respectively. The first column contains diffusion coefficients, while the second column contains probabilities. Subfolders c, f, i, and l contain the fraction bound (c, f) or fraction slow-diffusing (i, l) for PAPA and DR trajectories from single cells, obtained from analysis with a reduced model. fig5b.mat: single-cell PAPA/DR ratio measurements for all cells in the experiment in Figure 5b. The top row gives the time in minutes before/after DHT treatment, while the lower row gives the PAPA/DR ratio. fig5c.mat: diffusion spectra for PAPA and DR trajectories in Figure 5d. fig5d.mat: diffusion spectra for PAPA and DR trajectories in Figure 5d. [file elife-76870-data1.zip › fig4/4h/0_rbme_marginal_posterior.csv]

diff_coef	posterior_mean
0.01	0.0014989358035995925
0.010471285480508996	0.0014452184704592773
0.01096478196143185	0.00139518992059063
0.01148153621496883	0.0013483813484664528
0.012022644346174132	0.001304398651614109
0.012589254117941675	0.0012629092038071378
0.013182567385564075	0.0012236316126649311
0.013803842646028852	0.0011863276859114622
0.014454397707459272	0.0011507960389787436
0.01513561248436208	0.001116866925256435
0.015848931924611134	0.0010843979785400881
0.016595869074375606	0.0010532706377092815
0.017378008287493755	0.0010233870845583366
0.018197008586099836	0.000994667572327732
0.019054607179632473	0.0009670480583226126
0.0199526231496888	0.0009404780813642395
0.020892961308540396	0.000914918845301874
0.02187761623949553	0.0008903414846115538
0.022908676527677724	0.0008667254982045182
0.023988329190194897	0.000844057343837214
0.025118864315095794	0.0008223291887698879
0.026302679918953815	0.0008015378133215556
0.02754228703338166	0.0007816836634067988
0.028840315031266057	0.0007627700466125583
0.03019951720402016	0.0007448024643712037
0.03162277660168379	0.0007277880706824645
0.03311311214825911	0.0007117352458918317
0.034673685045253165	0.0006966532724106735
0.03630780547701014	0.0006825520980533365
0.038018939632056124	0.0006694421719096723
0.039810717055349734	0.00065733433738394
0.04168693834703355	0.0006462397672223662
0.04365158322401661	0.0006361699260345917
0.04570881896148752	0.0006271365470062085
0.04786300923226385	0.000619151611212629
0.05011872336272725	0.0006122273201694594
0.05248074602497726	0.0006063760549387008
0.054954087385762455	0.0006016103181359663
0.057543993733715694	0.0005979426583529605
0.06025595860743578	0.0005953855795368924
0.06309573444801933	0.000593951440394824
0.06606934480075961	0.0005936523505121649
0.06918309709189363	0.0005945000701922083
0.07244359600749899	0.0005965059197112328
0.07585775750291836	0.0005996807005630876
0.07943282347242814	0.0006040346263856571
0.08317637711026708	0.0006095772549595801
0.08709635899560805	0.0006163174056258009
0.09120108393559097	0.0006242630397115633
0.09549925860214359	0.0006334210764282071
0.1	0.000643797114778443
0.10471285480508996	0.0006553950349301619
0.1096478196143185	0.0006682164617878553
0.1148153621496883	0.000682260090238616
0.12022644346174131	0.0006975208962134316
0.12589254117941676	0.0007139892897971533
0.13182567385564073	0.0007316503045094005
0.13803842646028852	0.0007504829576714877
0.1445439770745927	0.0007704599563148246
0.1513561248436208	0.0007915479560656514
0.15848931924611134	0.0008137086006214627
0.16595869074375605	0.0008369005699931931
0.17378008287493754	0.0008610828397326091
0.18197008586099836	0.0008862192947207647
0.19054607179632474	0.0009122847454689946
0.19952623149688797	0.0009392722614755416
0.20892961308540398	0.0009672015695942036
0.2187761623949553	0.0009961280774551562
0.22908676527677735	0.0010261518928678939
0.2398832919019491	0.001057426047627019
0.25118864315095807	0.0010901630306553796
0.26302679918953814	0.0011246387224152867
0.2754228703338166	0.0011611929231624268
0.28840315031266056	0.0012002258895512034
0.3019951720402016	0.0012421906247530074
0.31622776601683794	0.0012875810737670553
0.3311311214825911	0.001336916810096818
0.34673685045253166	0.0013907252087313178
0.3630780547701014	0.0014495224340198936
0.38018939632056126	0.0015137947919168426
0.3981071705534973	0.0015839820805620592
0.41686938347033553	0.0016604645086704104
0.4365158322401661	0.0017435545306548957
0.4570881896148752	0.0018334945655381605
0.47863009232263826	0.0019304610225041445
0.5011872336272722	0.002034574363329134
0.5248074602497725	0.00214591413650375
0.5495408738576245	0.002264537112535525
0.5754399373371569	0.0023904959786927448
0.6025595860743578	0.0025238556908330594
0.6309573444801934	0.0026647046946045093
0.6606934480075961	0.002813158909372666
0.6918309709189366	0.002969357575738829
0.7244359600749902	0.0031334516026829996
0.758577575029184	0.0033055865757269055
0.7943282347242817	0.0034858836942373416
0.8317637711026709	0.0036744222098407543
0.8709635899560806	0.0038712261788988295
0.9120108393559097	0.0040762564693459236
0.9549925860214359	0.004289406195802847
1.0	0.004510494615560191
1.0471285480508996	0.004739251792861261
1.096478196143185	0.004975284981665631
1.1481536214968828	0.005218018590488234
1.2022644346174132	0.005466603357856514
1.2589254117941675	0.00571979699274619
1.3182567385564075	0.005975827327518814
1.3803842646028852	0.006232258619815981
1.4454397707459279	0.0064858901092629045
1.5135612484362087	0.0067327209958858054
1.584893192461114	0.006968015215845172
1.6595869074375613	0.007186490572365941
1.7378008287493762	0.00738263886864129
1.8197008586099843	0.007551157954075221
1.9054607179632483	0.007687447732093248
1.9952623149688808	0.007788098240968854
2.0892961308540388	0.00785128815911475
2.1877616239495516	0.007877022879909963
2.2908676527677723	0.00786717208662825
2.39883291901949	0.007825308815496918
2.5118864315095797	0.007756391664653145
2.6302679918953813	0.007666356725217722
2.7542287033381663	0.007561690396822296
2.8840315031266055	0.007449041197060229
3.019951720402016	0.007334906150342699
3.1622776601683795	0.007225404329155124
3.311311214825911	0.007126132796114719
3.4673685045253166	0.007042090736740797
3.630780547701014	0.006977655002269617
3.801893963205613	0.006936592118070049
3.981071705534973	0.006922095501300734
4.168693834703355	0.0069368403102883554
4.365158322401661	0.0069830510115460685
4.570881896148752	0.007062578065132799
4.786300923226385	0.0071769801624886765
5.011872336272725	0.007327607456312151
5.248074602497728	0.007515679523446217
5.4954087385762485	0.007742349751669638
5.754399373371572	0.008008745805895653
6.025595860743581	0.008315974168941184
6.309573444801936	0.00866507579711267
6.6069344800759575	0.009056919978967634
6.918309709189363	0.009492024852379606
7.244359600749899	0.00997029616796639
7.585775750291836	0.010490681505778617
7.943282347242813	0.011050746322892754
8.317637711026709	0.011646192209855634
8.709635899560805	0.012270357544660748
9.120108393559097	0.012913766031735139
9.549925860214358	0.01356381631795785
10.0	0.014204728672679853
10.471285480508996	0.014817870596669488
10.964781961431852	0.01538255759572261
11.481536214968829	0.015877357014731135
12.02264434617413	0.016281813146908526
12.589254117941675	0.016578382897131066
13.182567385564074	0.016754265654007495
13.803842646028853	0.016802777476669434
14.45439770745928	0.016723988009702907
15.135612484362087	0.016524497809351637
15.848931924611142	0.016216431340271665
16.595869074375614	0.015815886596098446
17.378008287493763	0.015341163423052404
18.197008586099845	0.014811076864473336
19.054607179632484	0.014243575336321094
19.952623149688808	0.013654770207281773
20.892961308540407	0.013058382379040456
21.87761623949552	0.012465543995510324
22.908676527677724	0.011884862611324258
23.9883291901949	0.011322652863021379
25.118864315095795	0.010783255137860936
26.302679918953814	0.010269381649506928
27.542287033381662	0.00978245093202998
28.84031503126606	0.009322888678917701
30.19951720402016	0.008890385117594735
31.622776601683793	0.008484107099600367
33.11311214825911	0.008102867723767419
34.673685045253166	0.007745258588474373
36.30780547701014	0.007409750535162608
38.018939632056124	0.007094768631003372
39.810717055349734	0.006798746574669425
41.68693834703355	0.006520164966673573
43.65158322401661	0.006257577121528986
45.708818961487516	0.0060096253943307835
47.86300923226385	0.0057750503838385845
50.11872336272725	0.005552694865561158
52.480746024977286	0.005341503895583469
54.954087385762485	0.005140522196691359
57.54399373371572	0.004948889678829269
60.25595860743581	0.004765835742797629
63.095734448019364	0.004590672857757853
66.06934480075964	0.004422789779935269
69.18309709189363	0.004261644684166568
72.44359600749898	0.004106758405560766
75.85775750291836	0.003957707930827215
79.43282347242814	0.003814120234148743
83.17637711026708	0.003675666518052462
87.09635899560806	0.003542056893398123
91.20108393559097	0.0034130355126832518
95.49925860214358	0.0032883761560309295
100.0	0.003167878258428064
