# Supplementary material for: Detecting molecular interactions in live-cell single-molecule imaging with proximity-assisted photoactivation (PAPA)
Source: eLife. 2022 Aug 17;11:e76870. doi: 10.7554/eLife.76870 (PMC9531946; doi:10.7554/eLife.76870)
Supplement: Source data 1. — fig22_FLIM.mat: MATLAB data file containing calculated fluorescence lifetimes (t1) and Förster resonance energy transfer (FRET) efficiencies (FRETe) for each condition in Figure 2. fig22_PAPA.csv: mean and standard error of proximity-assisted photoactivation/direct reactivation (PAPA/DR) ratio as a function of 561 nm pulse duration for each condition in Figure 2. fig33_rawdata.mat: single-cell PAPA/DR ratio measurements for all cells in the rapamycin-treated (allrapa) and dimethylsulfoxide (DMSO)-treated control (alldmso) conditions in Figure 3. The top row gives the time in minutes before/after treatment, while the lower row gives the PAPA/DR ratio. fig44.zip: subfolders contain data plotted in the corresponding figure panels. Subfolders b, e, h, and k contain two files called 0_rbme_marginal_posterior.csv and 1_rbme_marginal_posterior.csv, which correspond to diffusion spectra of PAPA and DR trajectories, respectively. The first column contains diffusion coefficients, while the second column contains probabilities. Subfolders c, f, i, and l contain the fraction bound (c, f) or fraction slow-diffusing (i, l) for PAPA and DR trajectories from single cells, obtained from analysis with a reduced model. fig5b.mat: single-cell PAPA/DR ratio measurements for all cells in the experiment in Figure 5b. The top row gives the time in minutes before/after DHT treatment, while the lower row gives the PAPA/DR ratio. fig5c.mat: diffusion spectra for PAPA and DR trajectories in Figure 5d. fig5d.mat: diffusion spectra for PAPA and DR trajectories in Figure 5d. [file elife-76870-data1.zip › fig4/4h/1_rbme_marginal_posterior.csv]

diff_coef	posterior_mean
0.01	0.001078884230363205
0.010471285480508996	0.0010493885062631343
0.01096478196143185	0.001021708328374047
0.01148153621496883	0.000995682195965399
0.012022644346174132	0.0009711739122432336
0.012589254117941675	0.000948068423274663
0.013182567385564075	0.0009262685291131595
0.013803842646028852	0.0009056922577482842
0.014454397707459272	0.00088627074404127
0.01513561248436208	0.000867946492880208
0.015848931924611134	0.0008506719329198356
0.016595869074375606	0.0008344081875475822
0.017378008287493755	0.0008191240052714164
0.018197008586099836	0.0008047948040342894
0.019054607179632473	0.000791401794047738
0.0199526231496888	0.000778931152295767
0.020892961308540396	0.0007673732293403248
0.02187761623949553	0.0007567217757310816
0.022908676527677724	0.0007469731813209446
0.023988329190194897	0.000738125726158252
0.025118864315095794	0.0007301788463498015
0.026302679918953815	0.0007231324223200463
0.02754228703338166	0.0007169861001809273
0.028840315031266057	0.0007117386594388214
0.03019951720402016	0.0007073874419924076
0.03162277660168379	0.0007039278583420316
0.03311311214825911	0.0007013529871885919
0.034673685045253165	0.0006996532842165529
0.03630780547701014	0.0006988164149000136
0.038018939632056124	0.0006988272246934564
0.039810717055349734	0.0006996678579851524
0.04168693834703355	0.0007013180346688398
0.04365158322401661	0.0007037554900457519
0.04570881896148752	0.0007069565798836706
0.04786300923226385	0.0007108970477027181
0.05011872336272725	0.0007155529456385595
0.05248074602497726	0.0007209016935657627
0.054954087385762455	0.0007269232537347164
0.057543993733715694	0.0007336013904074456
0.06025595860743578	0.0007409249765555909
0.06309573444801933	0.0007488893035207819
0.06606934480075961	0.0007574973456617696
0.06918309709189363	0.0007667609313701456
0.07244359600749899	0.0007767017750378289
0.07585775750291836	0.0007873523316246759
0.07943282347242814	0.0007987564456559961
0.08317637711026708	0.0008109697782424354
0.08709635899560805	0.0008240600069191028
0.09120108393559097	0.0008381068013778116
0.09549925860214359	0.0008532015814058084
0.1	0.0008694470601725714
0.10471285480508996	0.0008869565661211664
0.1096478196143185	0.0009058531209991982
0.1148153621496883	0.0009262682319307399
0.12022644346174131	0.0009483403345540976
0.12589254117941676	0.0009722128051926695
0.13182567385564073	0.0009980314459551124
0.13803842646028852	0.0010259413407060663
0.1445439770745927	0.0010560829851042237
0.1513561248436208	0.0010885876135250424
0.15848931924611134	0.001123571682982264
0.16595869074375605	0.0011611305326113708
0.17378008287493754	0.0012013313203566183
0.18197008586099836	0.0012442054492677254
0.19054607179632474	0.0012897408360710275
0.19952623149688797	0.0013378745435351181
0.20892961308540398	0.0013884864896315191
0.2187761623949553	0.0014413951461215422
0.22908676527677735	0.0014963563198069655
0.2398832919019491	0.001553066227638835
0.25118864315095807	0.001611170071310861
0.26302679918953814	0.0016702771156814284
0.2754228703338166	0.0017299828115105173
0.28840315031266056	0.0017898977440311552
0.3019951720402016	0.0018496821734594303
0.31622776601683794	0.0019090838025239859
0.3311311214825911	0.0019679754058370695
0.34673685045253166	0.0020263883935069185
0.3630780547701014	0.0020845385284991727
0.38018939632056126	0.0021428409911536665
0.3981071705534973	0.0022019136619366294
0.41686938347033553	0.002262569515073253
0.4365158322401661	0.002325800893597117
0.4570881896148752	0.002392759727075353
0.47863009232263826	0.002464738209600758
0.5011872336272722	0.002543154088769533
0.5248074602497725	0.002629543750911797
0.5495408738576245	0.002725565048931891
0.5754399373371569	0.0028330106137521003
0.6025595860743578	0.0029538314300492185
0.6309573444801934	0.003090169834860089
0.6606934480075961	0.003244400805922608
0.6918309709189366	0.0034191803703597355
0.7244359600749902	0.0036175000718834363
0.758577575029184	0.0038427465554076055
0.7943282347242817	0.004098765315360789
0.8317637711026709	0.004389927337262756
0.8709635899560806	0.004721196528228912
0.9120108393559097	0.0050981941997462225
0.9549925860214359	0.005527254051989364
1.0	0.006015456587585201
1.0471285480508996	0.006570624948159695
1.096478196143185	0.007201253920097918
1.1481536214968828	0.007916329271301792
1.2022644346174132	0.008724974764058481
1.2589254117941675	0.009635839030597174
1.3182567385564075	0.010656106064581446
1.3803842646028852	0.011789988240982931
1.4454397707459279	0.013036555552700576
1.5135612484362087	0.01438680035506069
1.584893192461114	0.015819985226859654
1.6595869074375613	0.017299642360775188
1.7378008287493762	0.018770144474229415
1.8197008586099843	0.02015551087170283
1.9054607179632483	0.021362754687199382
1.9952623149688808	0.022291925702833806
2.0892961308540388	0.02285314278514114
2.1877616239495516	0.022987114766851866
2.2908676527677723	0.022681701253926892
2.39883291901949	0.021976565391743544
2.5118864315095797	0.020952998176034365
2.6302679918953813	0.019713610023652628
2.7542287033381663	0.01836087634022572
2.8840315031266055	0.016981827953352752
3.019951720402016	0.01564123866807022
3.1622776601683795	0.01438163627533916
3.311311214825911	0.013227053137721424
3.4673685045253166	0.012187920304454846
3.630780547701014	0.011265597707374501
3.801893963205613	0.010455944117139997
3.981071705534973	0.009751862332096517
4.168693834703355	0.009144983562862625
4.365158322401661	0.008626709804935358
4.570881896148752	0.008188810927220269
4.786300923226385	0.007823727981939458
5.011872336272725	0.007524689832963236
5.248074602497728	0.0072857146146348365
5.4954087385762485	0.00710154169500244
5.754399373371572	0.006967522173497837
6.025595860743581	0.0068794845023873695
6.309573444801936	0.0068335848925294325
6.6069344800759575	0.006826148519866002
6.918309709189363	0.006853506368415244
7.244359600749899	0.006911833281088134
7.585775750291836	0.0069969950128792955
7.943282347242813	0.007104415317320961
8.317637711026709	0.0072289776648604386
8.709635899560805	0.007364979079495534
9.120108393559097	0.007506154429087806
9.549925860214358	0.007645786787686638
10.0	0.007776911948940138
10.471285480508996	0.00789261249576387
10.964781961431852	0.007986380346985912
11.481536214968829	0.008052509687442826
12.02264434617413	0.008086469400963858
12.589254117941675	0.008085200360928574
13.182567385564074	0.008047291026425516
13.803842646028853	0.007973004000239757
14.45439770745928	0.007864151964532287
15.135612484362087	0.007723846843155732
15.848931924611142	0.0075561645649683045
16.595869074375614	0.007365775535423273
17.378008287493763	0.007157587710094091
18.197008586099845	0.006936437957877961
19.054607179632484	0.006706852595883439
19.952623149688808	0.0064728836604195155
20.892961308540407	0.006238016338903033
21.87761623949552	0.006005136063430765
22.908676527677724	0.005776540796965891
23.9883291901949	0.0055539840548350095
25.118864315095795	0.005338736041427643
26.302679918953814	0.005131652940860456
27.542287033381662	0.004933247169466729
28.84031503126606	0.004743753862319717
30.19951720402016	0.0045631908439247755
31.622776601683793	0.004391410796364075
33.11311214825911	0.0042281453419961736
34.673685045253166	0.0040730413920335926
36.30780547701014	0.00392569047090208
38.018939632056124	0.0037856518921510563
39.810717055349734	0.0036524707011048206
41.68693834703355	0.00352569126179868
43.65158322401661	0.0034048672858195046
45.708818961487516	0.003289569001743144
47.86300923226385	0.0031793880606888194
50.11872336272725	0.00307394067484099
52.480746024977286	0.002972869396307763
54.954087385762485	0.0028758438654394912
57.54399373371572	0.00278256079113317
60.25595860743581	0.0026927433701536664
63.095734448019364	0.0026061403070603557
66.06934480075964	0.0025225245596661424
69.18309709189363	0.0024416919057592365
72.44359600749898	0.0023634594038315793
75.85775750291836	0.0022876638026418446
79.43282347242814	0.002214159940597364
83.17637711026708	0.0021428191653176712
87.09635899560806	0.0020735277956342893
91.20108393559097	0.002006185642109386
95.49925860214358	0.0019407045974573793
100.0	0.0018770073046656234
