# Supplementary material for: Detecting molecular interactions in live-cell single-molecule imaging with proximity-assisted photoactivation (PAPA)
Source: eLife. 2022 Aug 17;11:e76870. doi: 10.7554/eLife.76870 (PMC9531946; doi:10.7554/eLife.76870)
Supplement: Source data 1. — fig22_FLIM.mat: MATLAB data file containing calculated fluorescence lifetimes (t1) and Förster resonance energy transfer (FRET) efficiencies (FRETe) for each condition in Figure 2. fig22_PAPA.csv: mean and standard error of proximity-assisted photoactivation/direct reactivation (PAPA/DR) ratio as a function of 561 nm pulse duration for each condition in Figure 2. fig33_rawdata.mat: single-cell PAPA/DR ratio measurements for all cells in the rapamycin-treated (allrapa) and dimethylsulfoxide (DMSO)-treated control (alldmso) conditions in Figure 3. The top row gives the time in minutes before/after treatment, while the lower row gives the PAPA/DR ratio. fig44.zip: subfolders contain data plotted in the corresponding figure panels. Subfolders b, e, h, and k contain two files called 0_rbme_marginal_posterior.csv and 1_rbme_marginal_posterior.csv, which correspond to diffusion spectra of PAPA and DR trajectories, respectively. The first column contains diffusion coefficients, while the second column contains probabilities. Subfolders c, f, i, and l contain the fraction bound (c, f) or fraction slow-diffusing (i, l) for PAPA and DR trajectories from single cells, obtained from analysis with a reduced model. fig5b.mat: single-cell PAPA/DR ratio measurements for all cells in the experiment in Figure 5b. The top row gives the time in minutes before/after DHT treatment, while the lower row gives the PAPA/DR ratio. fig5c.mat: diffusion spectra for PAPA and DR trajectories in Figure 5d. fig5d.mat: diffusion spectra for PAPA and DR trajectories in Figure 5d. [file elife-76870-data1.zip › fig4/4k/0_rbme_marginal_posterior.csv]

diff_coef	posterior_mean
0.01	0.0008926057706738497
0.010471285480508996	0.0008913052881318896
0.01096478196143185	0.000890040300598352
0.01148153621496883	0.0008888286637030654
0.012022644346174132	0.0008876898185315484
0.012589254117941675	0.0008866447897502627
0.013182567385564075	0.0008857161674049596
0.013803842646028852	0.0008849280695699808
0.014454397707459272	0.0008843060825564557
0.01513561248436208	0.0008838771749001962
0.015848931924611134	0.0008836695809014369
0.016595869074375606	0.0008837126491618129
0.017378008287493755	0.0008840366514724987
0.018197008586099836	0.0008846725476889146
0.019054607179632473	0.0008856517030356232
0.0199526231496888	0.0008870055557738885
0.020892961308540396	0.00088876523547008
0.02187761623949553	0.0008909611353218401
0.022908676527677724	0.0008936224461666848
0.023988329190194897	0.0008967766648719957
0.025118864315095794	0.0009004490956495225
0.026302679918953815	0.0009046623692116825
0.02754228703338166	0.0009094360112392094
0.028840315031266057	0.0009147860978897814
0.03019951720402016	0.0009207250414512075
0.03162277660168379	0.0009272615530078788
0.03311311214825911	0.0009344008302996995
0.034673685045253165	0.0009421450168622792
0.03630780547701014	0.0009504939720594416
0.038018939632056124	0.0009594463798379575
0.039810717055349734	0.000969001206282668
0.04168693834703355	0.0009791594921500961
0.04365158322401661	0.0009899264371045092
0.04570881896148752	0.0010013136990043399
0.04786300923226385	0.0010133417971216288
0.05011872336272725	0.0010260424766105215
0.05248074602497726	0.0010394608676708309
0.054954087385762455	0.0010536572616079876
0.057543993733715694	0.0010687083314884192
0.06025595860743578	0.0010847076496160028
0.06309573444801933	0.0011017653972594963
0.06606934480075961	0.001120007220653301
0.06918309709189363	0.0011395722554440385
0.07244359600749899	0.0011606104121736052
0.07585775750291836	0.001183279080827057
0.07943282347242814	0.00120773946721191
0.08317637711026708	0.0012341528147898442
0.08709635899560805	0.001262676792103384
0.09120108393559097	0.001293462339735648
0.09549925860214359	0.0013266512741128844
0.1	0.0013623749397554822
0.10471285480508996	0.00140075418573811
0.1096478196143185	0.001441900911859926
0.1148153621496883	0.0014859213781385778
0.12022644346174131	0.001532921389200026
0.12589254117941676	0.0015830133461465954
0.13182567385564073	0.0016363250016388116
0.13803842646028852	0.001693009568533052
0.1445439770745927	0.001753256640929539
0.1513561248436208	0.0018173032240152368
0.15848931924611134	0.0018854440779263791
0.16595869074375605	0.00195804059995446
0.17378008287493754	0.0020355276212312935
0.18197008586099836	0.002118417773394715
0.19054607179632474	0.002207303451005597
0.19952623149688797	0.0023028567948645195
0.20892961308540398	0.0024058284781867277
0.2187761623949553	0.00251704632893194
0.22908676527677735	0.002637414928307721
0.2398832919019491	0.0027679172784953617
0.25118864315095807	0.002909619449983151
0.26302679918953814	0.003063678836651706
0.2754228703338166	0.003231356309132645
0.28840315031266056	0.003414032208600826
0.3019951720402016	0.0036132258046784383
0.31622776601683794	0.003830617586096819
0.3311311214825911	0.004068073583761566
0.34673685045253166	0.004327670848513462
0.3630780547701014	0.00461172320185718
0.38018939632056126	0.004922806399989206
0.3981071705534973	0.005263781823348738
0.41686938347033553	0.005637817626460335
0.4365158322401661	0.0060484058443695705
0.4570881896148752	0.006499373139251858
0.47863009232263826	0.006994881576619985
0.5011872336272722	0.007539413947048955
0.5248074602497725	0.008137735609816671
0.5495408738576245	0.008794821562448877
0.5754399373371569	0.009515733414611146
0.6025595860743578	0.010305426253427879
0.6309573444801934	0.01116846034049009
0.6606934480075961	0.012108587908456215
0.6918309709189366	0.013128182484822299
0.7244359600749902	0.014227479789115309
0.758577575029184	0.015403609670585048
0.7943282347242817	0.01664942430377581
0.8317637711026709	0.017952177493305955
0.8709635899560806	0.01929219204246924
0.9120108393559097	0.020641769457720283
0.9549925860214359	0.021964733858252886
1.0	0.023217110507299518
1.0471285480508996	0.024349424392047736
1.096478196143185	0.025310847173427083
1.1481536214968828	0.026054860665666806
1.2022644346174132	0.026545365535299823
1.2589254117941675	0.026761613009215524
1.3182567385564075	0.026700420891839653
1.3803842646028852	0.02637500274650229
1.4454397707459279	0.0258109975313594
1.5135612484362087	0.02504122693157674
1.584893192461114	0.024100853187047272
1.6595869074375613	0.02302403990625002
1.7378008287493762	0.02184238611462349
1.8197008586099843	0.020584743711397162
1.9054607179632483	0.019277731046220388
1.9952623149688808	0.01794629126834649
2.0892961308540388	0.0166138836948821
2.1877616239495516	0.015302197194623618
2.2908676527677723	0.014030521140455736
2.39883291901949	0.012815033913050345
2.5118864315095797	0.011668261753821674
2.6302679918953813	0.0105988632587977
2.7542287033381663	0.009611770642555466
2.8840315031266055	0.00870862100402757
3.019951720402016	0.007888362865196214
3.1622776601683795	0.0071479213765131425
3.311311214825911	0.006482831771496506
3.4673685045253166	0.005887786002966154
3.630780547701014	0.0053570692743284895
3.801893963205613	0.004884885852005766
3.981071705534973	0.0044655866621503065
4.168693834703355	0.004093816763906801
4.365158322401661	0.0037646014688843235
4.570881896148752	0.0034733878856724417
4.786300923226385	0.0032160555825842476
5.011872336272725	0.002988906830936162
5.248074602497728	0.002788644006121819
5.4954087385762485	0.0026123393844546075
5.754399373371572	0.0024574008157450655
6.025595860743581	0.0023215355268795253
6.309573444801936	0.0022027135342773266
6.6069344800759575	0.002099131712008373
6.918309709189363	0.0020091793730431695
7.244359600749899	0.0019314061728211997
7.585775750291836	0.001864493146524666
7.943282347242813	0.0018072276703096095
8.317637711026709	0.0017584830408607
8.709635899560805	0.001717203171667324
9.120108393559097	0.0016823926098571236
9.549925860214358	0.001653111710055034
10.0	0.0016284764060304647
10.471285480508996	0.0016076616518246442
10.964781961431852	0.0015899073171877084
11.481536214968829	0.0015745251633141233
12.02264434617413	0.0015609055210053513
12.589254117941675	0.0015485224467398657
13.182567385564074	0.0015369364191575553
13.803842646028853	0.001525794014279246
14.45439770745928	0.00151482440515076
15.135612484362087	0.0015038329123478582
15.848931924611142	0.0014926921376559401
16.595869074375614	0.0014813314136455764
17.378008287493763	0.0014697253868844822
18.197008586099845	0.001457882531243486
19.054607179632484	0.001445834283085515
19.952623149688808	0.00143362533205661
20.892961308540407	0.0014213054202737551
21.87761623949552	0.0014089228251044012
22.908676527677724	0.001396519545470722
23.9883291901949	0.0013841280897798048
25.118864315095795	0.0013717696791222824
26.302679918953814	0.001359453630737821
27.542287033381662	0.0013471776687869607
28.84031503126606	0.0013349289152825763
30.19951720402016	0.0013226853363401457
31.622776601683793	0.0013104174510195656
33.11311214825911	0.0012980901464099115
34.673685045253166	0.0012856644790626725
36.30780547701014	0.0012730993765497445
38.018939632056124	0.001260353182116467
39.810717055349734	0.001247385009358624
41.68693834703355	0.0012341558925039197
43.65158322401661	0.0012206297316103279
45.708818961487516	0.0012067740414593352
47.86300923226385	0.0011925605188916868
50.11872336272725	0.0011779654465864996
52.480746024977286	0.0011629699525407548
54.954087385762485	0.0011475601443849165
57.54399373371572	0.0011317271366752238
60.25595860743581	0.001115466987821705
63.095734448019364	0.0010987805616242549
66.06934480075964	0.001081673326688356
69.18309709189363	0.0010641551053944668
72.44359600749898	0.001046239782663599
75.85775750291836	0.0010279449835177872
79.43282347242814	0.0010092917273742486
83.17637711026708	0.0009903040661153296
87.09635899560806	0.0009710087122147763
91.20108393559097	0.0009514346625441199
95.49925860214358	0.0009316128229023975
100.0	0.0009115756377835694
