# Supplementary material for: Detecting molecular interactions in live-cell single-molecule imaging with proximity-assisted photoactivation (PAPA)
Source: eLife. 2022 Aug 17;11:e76870. doi: 10.7554/eLife.76870 (PMC9531946; doi:10.7554/eLife.76870)
Supplement: Source data 1. — fig22_FLIM.mat: MATLAB data file containing calculated fluorescence lifetimes (t1) and Förster resonance energy transfer (FRET) efficiencies (FRETe) for each condition in Figure 2. fig22_PAPA.csv: mean and standard error of proximity-assisted photoactivation/direct reactivation (PAPA/DR) ratio as a function of 561 nm pulse duration for each condition in Figure 2. fig33_rawdata.mat: single-cell PAPA/DR ratio measurements for all cells in the rapamycin-treated (allrapa) and dimethylsulfoxide (DMSO)-treated control (alldmso) conditions in Figure 3. The top row gives the time in minutes before/after treatment, while the lower row gives the PAPA/DR ratio. fig44.zip: subfolders contain data plotted in the corresponding figure panels. Subfolders b, e, h, and k contain two files called 0_rbme_marginal_posterior.csv and 1_rbme_marginal_posterior.csv, which correspond to diffusion spectra of PAPA and DR trajectories, respectively. The first column contains diffusion coefficients, while the second column contains probabilities. Subfolders c, f, i, and l contain the fraction bound (c, f) or fraction slow-diffusing (i, l) for PAPA and DR trajectories from single cells, obtained from analysis with a reduced model. fig5b.mat: single-cell PAPA/DR ratio measurements for all cells in the experiment in Figure 5b. The top row gives the time in minutes before/after DHT treatment, while the lower row gives the PAPA/DR ratio. fig5c.mat: diffusion spectra for PAPA and DR trajectories in Figure 5d. fig5d.mat: diffusion spectra for PAPA and DR trajectories in Figure 5d. [file elife-76870-data1.zip › fig4/4k/1_rbme_marginal_posterior.csv]

diff_coef	posterior_mean
0.01	0.0019978406325901013
0.010471285480508996	0.001864462119523313
0.01096478196143185	0.0017517327448985116
0.01148153621496883	0.0016547679162451003
0.012022644346174132	0.0015701595508545068
0.012589254117941675	0.0014954552561166029
0.013182567385564075	0.0014288442433973301
0.013803842646028852	0.001368960172075034
0.014454397707459272	0.001314753104763627
0.01513561248436208	0.001265403873828671
0.015848931924611134	0.001220265332175781
0.016595869074375606	0.0011788211339783558
0.017378008287493755	0.0011406562320255347
0.018197008586099836	0.0011054353776997323
0.019054607179632473	0.0010728871907048304
0.0199526231496888	0.0010427921675299258
0.020892961308540396	0.0010149735107591942
0.02187761623949553	0.0009892899960979014
0.022908676527677724	0.0009656303161848628
0.023988329190194897	0.0009439084902588838
0.025118864315095794	0.0009240600319915953
0.026302679918953815	0.0009060386407882759
0.02754228703338166	0.0008898132355389691
0.028840315031266057	0.0008753651915414155
0.03019951720402016	0.0008626856760592193
0.03162277660168379	0.0008517730089402904
0.03311311214825911	0.0008426300038458235
0.034673685045253165	0.0008352612739298555
0.03630780547701014	0.0008296705135911833
0.038018939632056124	0.0008258577950734737
0.039810717055349734	0.000823816944823424
0.04168693834703355	0.0008235330890624297
0.04365158322401661	0.0008249804802355233
0.04570881896148752	0.0008281207348351143
0.04786300923226385	0.0008329016270395989
0.05011872336272725	0.00083925658945571
0.05248074602497726	0.0008471050690021527
0.054954087385762455	0.0008563538689144632
0.057543993733715694	0.0008668995730517842
0.06025595860743578	0.0008786320929096492
0.06309573444801933	0.0008914392998270905
0.06606934480075961	0.0009052126073412533
0.06918309709189363	0.0009198532590852992
0.07244359600749899	0.000935278969255796
0.07585775750291836	0.0009514304733215805
0.07943282347242814	0.0009682774958413412
0.08317637711026708	0.0009858236466710202
0.08709635899560805	0.0010041098251266753
0.09120108393559097	0.0010232158404496522
0.09549925860214359	0.0010432601296877365
0.1	0.0010643976439432912
0.10471285480508996	0.00108681614963025
0.1096478196143185	0.0011107313250050045
0.1148153621496883	0.001136381105727357
0.12022644346174131	0.001164019741805045
0.12589254117941676	0.0011939119800642678
0.13182567385564073	0.0012263276985391889
0.13803842646028852	0.0012615372131123896
0.1445439770745927	0.0012998073725317763
0.1513561248436208	0.001341398471105469
0.15848931924611134	0.001386561948131875
0.16595869074375605	0.0014355388123013953
0.17378008287493754	0.0014885587255214162
0.18197008586099836	0.0015458396979467857
0.19054607179632474	0.0016075883768274235
0.19952623149688797	0.0016740009484766142
0.20892961308540398	0.0017452647088660907
0.2187761623949553	0.0018215603897837318
0.22908676527677735	0.001903065352108738
0.2398832919019491	0.00198995777534311
0.25118864315095807	0.0020824219837539478
0.26302679918953814	0.002180655054670583
0.2754228703338166	0.0022848748524052125
0.28840315031266056	0.002395329618034736
0.3019951720402016	0.0025123092136718718
0.31622776601683794	0.002636158059212106
0.3311311214825911	0.0027672896964857385
0.34673685045253166	0.0029062027559105235
0.3630780547701014	0.003053497871728471
0.38018939632056126	0.0032098947872186
0.3981071705534973	0.0033762485144303266
0.41686938347033553	0.003553562980349942
0.4365158322401661	0.003743000131868782
0.4570881896148752	0.003945882021988547
0.47863009232263826	0.004163682994553922
0.5011872336272722	0.00439800874810312
0.5248074602497725	0.004650558797432737
0.5495408738576245	0.004923068657935594
0.5754399373371569	0.005217227954452568
0.6025595860743578	0.005534570650035298
0.6309573444801934	0.005876333841155761
0.6606934480075961	0.006243282359234687
0.6918309709189366	0.006635498219262072
0.7244359600749902	0.007052137410015274
0.758577575029184	0.007491162378649667
0.7943282347242817	0.007949067485182456
0.8317637711026709	0.008420626872356058
0.8709635899560806	0.00889870870760536
0.9120108393559097	0.009374213841666144
0.9549925860214359	0.009836205346731458
1.0	0.010272290601953345
1.0471285480508996	0.010669291645335442
1.096478196143185	0.011014188272707748
1.1481536214968828	0.011295247118687266
1.2022644346174132	0.01150317713755874
1.2589254117941675	0.011632106171485678
1.3182567385564075	0.011680181514139965
1.3803842646028852	0.011649668129946965
1.4454397707459279	0.01154653208966903
1.5135612484362087	0.011379613159633813
1.584893192461114	0.011159568135847668
1.6595869074375613	0.010897784495995785
1.7378008287493762	0.010605428457753356
1.8197008586099843	0.010292726939046957
1.9054607179632483	0.009968516115345695
1.9952623149688808	0.009640038232220306
2.0892961308540388	0.009312939079455297
2.1877616239495516	0.008991408336257042
2.2908676527677723	0.00867840740410487
2.39883291901949	0.008375938017977109
2.5118864315095797	0.00808531543647779
2.6302679918953813	0.0078074200412906435
2.7542287033381663	0.007542909953830125
2.8840315031266055	0.007292384822478919
3.019951720402016	0.007056497459322332
3.1622776601683795	0.006836015576854063
3.311311214825911	0.006631840333852111
3.4673685045253166	0.006444991465509449
3.630780547701014	0.006276570223552168
3.801893963205613	0.00612771117190784
3.981071705534973	0.0059995323173311
4.168693834703355	0.0058930905553068
4.365158322401661	0.00580934652075194
4.570881896148752	0.005749140149689676
4.786300923226385	0.005713175946289624
5.011872336272725	0.005702015302638157
5.248074602497728	0.005716072273319754
5.4954087385762485	0.005755608888967827
5.754399373371572	0.005820726270298263
6.025595860743581	0.005911348335516875
6.309573444801936	0.006027195666071992
6.6069344800759575	0.006167748046889539
6.918309709189363	0.006332195326616545
7.244359600749899	0.006519377602615076
7.585775750291836	0.006727717399987594
7.943282347242813	0.006955148533483459
8.317637711026709	0.007199048673356698
8.709635899560805	0.007456185076222316
9.120108393559097	0.007722685069858093
9.549925860214358	0.007994044058560558
10.0	0.00826518326635493
10.471285480508996	0.008530566429952202
10.964781961431852	0.00878437879341134
11.481536214968829	0.009020763289158155
12.02264434617413	0.009234098828358798
12.589254117941675	0.009419296117010343
13.182567385564074	0.009572079762654836
13.803842646028853	0.009689223786313402
14.45439770745928	0.009768712097428738
15.135612484362087	0.009809805519530942
15.848931924611142	0.009813010471841846
16.595869074375614	0.009779958345900803
17.378008287493763	0.009713215915098857
18.197008586099845	0.009616053683637034
19.054607179632484	0.009492200284374986
19.952623149688808	0.009345607628778603
20.892961308540407	0.00918024514112258
21.87761623949552	0.00899993395115677
22.908676527677724	0.008808224949044605
23.9883291901949	0.008608319114328557
25.118864315095795	0.00840302489832187
26.302679918953814	0.00819474557817054
27.542287033381662	0.007985489051040287
28.84031503126606	0.007776893046151076
30.19951720402016	0.007570259778151301
31.622776601683793	0.007366595316670919
33.11311214825911	0.007166650180255088
34.673685045253166	0.00697095875035952
36.30780547701014	0.0067798759871895865
38.018939632056124	0.006593610606257517
39.810717055349734	0.006412254362287624
41.68693834703355	0.006235807417567049
43.65158322401661	0.006064199979854951
45.708818961487516	0.005897310512753752
47.86300923226385	0.005734980876153307
50.11872336272725	0.005577028767376314
52.480746024977286	0.005423257820971465
54.954087385762485	0.005273465698111402
57.54399373371572	0.005127450462986275
60.25595860743581	0.004985015508403183
63.095734448019364	0.004845973258965595
66.06934480075964	0.004710147849287168
69.18309709189363	0.004577376947344017
72.44359600749898	0.0044475128693710975
75.85775750291836	0.004320423112415721
79.43282347242814	0.00419599041336786
83.17637711026708	0.004074112428533122
87.09635899560806	0.0039547011151523735
91.20108393559097	0.0038376818853048745
95.49925860214358	0.0037229925930251473
100.0	0.003610582406954313
