# Supplementary material for: Detecting molecular interactions in live-cell single-molecule imaging with proximity-assisted photoactivation (PAPA)
Source: eLife. 2022 Aug 17;11:e76870. doi: 10.7554/eLife.76870 (PMC9531946; doi:10.7554/eLife.76870)
Supplement: Source data 1. — fig22_FLIM.mat: MATLAB data file containing calculated fluorescence lifetimes (t1) and Förster resonance energy transfer (FRET) efficiencies (FRETe) for each condition in Figure 2. fig22_PAPA.csv: mean and standard error of proximity-assisted photoactivation/direct reactivation (PAPA/DR) ratio as a function of 561 nm pulse duration for each condition in Figure 2. fig33_rawdata.mat: single-cell PAPA/DR ratio measurements for all cells in the rapamycin-treated (allrapa) and dimethylsulfoxide (DMSO)-treated control (alldmso) conditions in Figure 3. The top row gives the time in minutes before/after treatment, while the lower row gives the PAPA/DR ratio. fig44.zip: subfolders contain data plotted in the corresponding figure panels. Subfolders b, e, h, and k contain two files called 0_rbme_marginal_posterior.csv and 1_rbme_marginal_posterior.csv, which correspond to diffusion spectra of PAPA and DR trajectories, respectively. The first column contains diffusion coefficients, while the second column contains probabilities. Subfolders c, f, i, and l contain the fraction bound (c, f) or fraction slow-diffusing (i, l) for PAPA and DR trajectories from single cells, obtained from analysis with a reduced model. fig5b.mat: single-cell PAPA/DR ratio measurements for all cells in the experiment in Figure 5b. The top row gives the time in minutes before/after DHT treatment, while the lower row gives the PAPA/DR ratio. fig5c.mat: diffusion spectra for PAPA and DR trajectories in Figure 5d. fig5d.mat: diffusion spectra for PAPA and DR trajectories in Figure 5d. [file elife-76870-data1.zip › fig4/4l/cellByCell_fixedD.csv]

cell_number	fslow_PAPA	fslow_DR
1	0.880903	0.443327
2	0.849854	0.524514
3	0.899349	0.427047
4	0.948573	0.409200
5	0.735126	0.400404
6	0.733450	0.622264
7	0.912904	0.416935
8	0.848421	0.554276
9	0.950233	0.327006
10	0.907922	0.498025
11	0.933716	0.589625
12	0.946449	0.617302
13	0.867743	0.642433
14	0.849163	0.469230
15	0.863399	0.477126
16	0.907550	0.656430
17	0.870543	0.305406
18	0.950800	0.544873
19	0.900335	0.477738
20	0.888304	0.255059
